# Supplementary material for: Effects of Food Enrichment Based on Diverse Feeding Regimes on Growth, Immunity, and Stress Resistance of Nibea albiflora
Source: Antioxidants (Basel). 2025 Nov 30;14(12):1446. doi: 10.3390/antiox14121446 (PMC12729953; doi:10.3390/antiox14121446)
Supplement: Supplementary file 1 [file antioxidants-14-01446-s001.zip]

Archive with 1 entries (1 files):
- antioxidants-3988319-supplementary.pdf
